# Supplementary material for: Database Bias in the Detection of Interdomain Horizontal Gene Transfer Events in Pezizomycotina
Source: Biology (Basel). 2024 Jun 26;13(7):469. doi: 10.3390/biology13070469 (PMC11273514; doi:10.3390/biology13070469)
Supplement: Supplementary file 1 [file biology-13-00469-s001.zip › SupplementaryTables.xlsx]

## Sheet: Table S1
Table S1. Number of interdomain HGT events detected in Pezizomycotina proteomes
AssemblyAccession	Organism	hgts
GCA_030247855.1	Knufia peltigerae	2540
GCA_004155035.1	Monosporascus sp. 5C6A	508
GCA_030247915.1	Knufia sp. JES_112	454
GCA_004155915.1	Monosporascus sp. CRB-9-2	92
GCA_021432635.1	Thozetella sp. PMI_491	79
GCA_003698115.1	Aspergillus sp. HF37	76
GCA_020080175.1	Glutinoglossum americanum	73
GCA_000827325.1	Oidiodendron maius Zn	65
GCA_900010015.1	Tuber aestivum	65
GCA_033119265.1	Coniosporium uncinatum	50
GCA_037952775.1	Clonostachys chloroleuca	49
GCA_026023815.1	Candelaria pacifica	45
GCA_026025055.1	Watsoniomyces obsoletus	44
GCF_001299255.1	Phialophora attinorum	43
GCF_010093935.1	Zasmidium cellare ATCC 36951	42
GCA_010015805.1	Rhizodiscina lignyota	37
GCA_021399435.1	Diaporthaceae sp. PMI_573	37
GCA_013266265.1	Fusarium sp. NRRL 66182	36
GCA_030247875.1	Cladophialophora chaetospira	35
GCA_030512335.1	Immersiella caudata	35
GCA_033296975.1	Podospora aff. communis PSN243	35
GCA_002865655.1	Hyaloscypha variabilis F	34
GCA_032433595.1	Conoideocrella luteorostrata	34
GCA_027627215.1	Lecanicillium saksenae	33
GCA_036971675.1	Orbilia ellipsospora	33
GCA_012931995.1	Fusarium albosuccineum	32
GCA_036250225.1	Cercophora sp. LCS_1	32
GCF_028009165.1	Akanthomyces muscarius	32
GCA_021365275.1	Xylariales sp. PMI_506	31
GCA_022813885.1	Xylographa carneopallida	31
GCA_010093745.1	Piedraia hortae CBS 480.64	30
GCA_010093925.1	Zopfia rhizophila CBS 207.26	30
GCA_021399445.1	Xylogone sp. PMI_703	30
GCA_026024515.1	Geoglossum umbratile	30
GCA_036872775.1	Oleoguttula sp. CCFEE 5521	30
GCA_009732865.1	Stipitochalara longipes BDJ	29
GCA_029590615.1	Nemania bipapillata	29
GCA_030247845.1	Cladosporium sp. JES 115	29
GCA_030685255.1	Schizothecium conicum	29
GCA_033117895.1	Extremus antarcticus	29
GCF_001653235.2	Pochonia chlamydosporia 170	29
GCA_010405405.1	Microthyrium microscopicum	28
GCA_022813905.1	Xylographa bjoerkii	28
GCA_022814195.1	Mycoblastus sanguinarius	28
GCA_022814315.1	Hypocenomyce scalaris	28
GCA_025688815.1	Aspergillus carlsbadensis	28
GCA_905337335.1	Gomphillus americanus	28
GCF_028827165.1	Penicillium cosmopolitanum	28
GCF_028827825.1	Penicillium malachiteum	28
GCF_030549165.1	Lasiosphaeria miniovina	28
GCA_021307315.1	Bisporella sp. PMI_857	27
GCA_032988195.1	Arachnomyces sp. PD_36	27
GCA_033439765.1	Lasiosphaeria ovina	27
GCA_036429605.1	Cladobotryum mycophilum	27
GCF_019456465.1	Bacidia gigantensis	27
GCF_028826775.1	Penicillium argentinense	27
GCF_028828765.1	Penicillium canescens	27
GCA_022813925.1	Varicellaria rhodocarpa	26
GCA_024516155.1	Pyronema omphalodes	26
GCA_024516215.1	Geopyxis carbonaria	26
GCA_029168975.1	Purpureocillium lavendulum	26
GCA_029218145.1	Aphanocladium album	26
GCA_033119285.1	Teratosphaeriaceae sp. CCFEE 6253	26
GCA_033297075.1	Rhypophila decipiens	26
GCA_033439775.1	Podospora didyma	26
GCF_000709125.1	Exophiala aquamarina CBS 119918	26
GCF_003426965.1	Aspergillus tanneri	26
GCA_010583015.1	Tothia fuscella	25
GCA_021432625.1	Leptodontidium sp. 2 PMI_412	25
GCA_023646395.1	Xanthoria sp. 1 TBL-2021	25
GCA_026026815.1	Trichoglossum hirsutum	25
GCA_030052745.1	Pleurostoma richardsiae	25
GCA_030512285.1	Cercophora newfieldiana	25
GCA_033220425.1	Lepraria neglecta	25
GCA_033439745.1	Lasiosphaeria hispida	25
GCF_028828045.1	Penicillium odoratum	25
GCA_902077795.2	Clonostachys rhizophaga	24
GCF_000585535.1	Cladophialophora psammophila CBS 110553	24
GCF_001500285.1	Mollisia scopiformis	24
GCF_028827675.1	Penicillium lagena	24
GCA_001511075.1	Aspergillus calidoustus	23
GCA_002382855.1	Penicillium occitanis (nom. inval.)	23
GCA_002812745.2	Scytalidium lignicola	23
GCA_009194965.1	Coniochaeta sp. 2T2.1	23
GCA_011503125.2	Botryosphaeria dothidea	23
GCA_020740775.1	Ilyonectria destructans	23
GCA_022432385.1	Xylariaceae sp. FL1272	23
GCA_022813805.1	Xylographa soralifera	23
GCA_033297225.1	Diplogelasinospora grovesii	23
GCA_035926095.1	Elasticomyces elasticus	23
GCA_035928255.1	Chaetothyriales sp. CCFEE 6169	23
GCA_949357655.1	Parascedosporium putredinis	23
GCF_000365145.1	Cyphellophora europaea CBS 101466	23
GCF_000409485.1	Glarea lozoyensis ATCC 20868	23
GCF_002865645.1	Hyaloscypha bicolor E	23
GCA_000825705.1	[Torrubiella] hemipterigena	22
GCA_003589665.1	Aspergillus sclerotialis	22
GCA_012184315.1	Arthrobotrys entomopaga	22
GCA_014904905.1	Wilcoxina mikolae CBS 423.85	22
GCA_026023525.1	Geoglossum simile	22
GCA_028828675.1	Penicillium herquei	22
GCA_030411725.1	Echria macrotheca	22
GCA_030549215.1	Schizothecium vesticola	22
GCA_033725935.1	Cladorrhinum sp. PSN259	22
GCF_000516985.1	Pestalotiopsis fici W106-1	22
GCF_000836115.1	Exophiala spinifera	22
GCF_014595645.1	Diaporthe citri	22
GCF_020509005.1	Fulvia fulva	22
GCF_028829765.1	Penicillium waksmanii	22
GCF_028974085.1	Penicillium chermesinum	22
GCA_001636795.1	Akanthomyces lecanii RCEF 1005	21
GCA_014621435.1	Neopestalotiopsis clavispora	21
GCA_014764975.2	Fusarium sp. DS 682	21
GCA_017365405.1	Cadophora malorum	21
GCA_020744425.1	Dactylonectria macrodidyma	21
GCA_022578795.1	Xylariaceae sp. FL0255	21
GCA_022813615.2	Knufia fluminis	21
GCA_022813995.1	Thelotrema lepadinum	21
GCA_023646635.1	Flavoplaca oasis	21
GCA_035928005.1	Eurotiomycetes sp. CCFEE 6388	21
GCA_036971715.1	Arthrobotrys musiformis	21
GCA_038362765.1	Apiospora arundinis	21
GCF_000836295.1	Verruconis gallopava	21
GCF_004353045.1	Thyridium curvatum	21
GCF_023601865.1	Aspergillus affinis	21
GCF_028827025.1	Penicillium cataractarum	21
GCA_000956045.1	Hirsutella minnesotensis 3608	20
GCA_001692735.1	Lepidopterella palustris CBS 459.81	20
GCA_002240705.1	Elaphomyces granulatus	20
GCA_004000055.1	Arthrobotrys flagrans	20
GCA_013054445.1	Cudoniella acicularis	20
GCA_021176775.1	Sarocladium implicatum	20
GCA_026027315.1	Pleopsidium flavum	20
GCA_028828275.1	Penicillium glabrum	20
GCA_028829675.1	Penicillium tannophilum	20
GCA_029590625.1	Lasiodiplodia mahajangana	20
GCA_036971655.1	Arthrobotrys megalospora	20
GCA_900312665.1	Cephalotrichum gorgonifer	20
GCA_963556695.1	Anthostomella pinea	20
GCF_000225545.1	Orbilia oligospora ATCC 24927	20
GCF_000281105.1	Coniosporium apollinis CBS 100218	20
GCF_000835515.1	Exophiala oligosperma	20
GCF_021365285.1	Talaromyces proteolyticus	20
GCF_028827895.1	Penicillium longicatenatum	20
GCF_028828005.1	Penicillium manginii	20
GCF_028828495.1	Penicillium riverlandense	20
GCA_001048715.1	Penicillium brasilianum	19
GCA_002591385.1	Cordyceps sp. RAO-2017	19
GCA_015844325.1	Aspergillus nanangensis	19
GCA_022813765.1	Xylographa vitiligo	19
GCA_026027345.1	Bogoriella megaspora	19
GCA_028827375.1	Penicillium desertorum	19
GCA_028828245.1	Penicillium lividum	19
GCA_030247885.1	Dothideales sp. JES 119	19
GCA_030549175.1	Lasiosphaeris hirsuta	19
GCA_036674765.1	Seiridium cupressi	19
GCA_036852665.1	Pestalotiopsis sp. IQ-011	19
GCA_902006505.2	Clonostachys byssicola	19
GCF_020744255.1	Microdochium trichocladiopsis	19
GCF_022605165.1	Purpureocillium takamizusanense	19
GCA_001692915.1	Glonium stellatum	18
GCA_010093785.1	Polychaeton citri CBS 116435	18
GCA_013266205.1	Fusarium decemcellulare	18
GCA_018257855.2	Cladonia borealis	18
GCA_020726505.1	Leptodontidium sp. MPI-SDFR-AT-0119	18
GCA_020747065.1	Leotiomycetes sp. MPI-SDFR-AT-0126	18
GCA_022578505.1	Nemania abortiva	18
GCA_022813785.1	Xylographa trunciseda	18
GCA_022814025.1	Stictis urceolata	18
GCA_024195485.1	Aureobasidium sp. EXF-8846	18
GCA_026023875.1	Bathelium mastoideum	18
GCA_027946555.1	Gnomoniopsis sp. IMI 355080	18
GCA_028828895.1	Penicillium sp. IBT 35674x	18
GCA_033439685.1	Apodospora peruviana	18
GCA_036872755.1	Orbilia blumenaviensis	18
GCA_038363865.1	Apiospora hydei	18
GCA_038363885.1	Apiospora rasikravindrae	18
GCA_038363915.1	Apiospora saccharicola	18
GCA_900073065.1	Phialocephala subalpina	18
GCF_010093595.1	Mytilinidion resinicola	18
GCF_028827145.1	Penicillium concentricum	18
GCF_028827735.1	Penicillium macrosclerotiorum	18
GCF_028828015.1	Penicillium pulvis	18
GCF_030411735.1	Phialemonium atrogriseum	18
GCA_001692895.1	Cenococcum geophilum 1.58	17
GCA_001696595.2	Aspergillus hancockii	17
GCA_001879275.1	Coniochaeta ligniaria NRRL 30616	17
GCA_001990825.1	Aspergillus carbonarius ITEM 5010	17
GCA_003182015.1	Tuber magnatum	17
GCA_003946995.1	Fusarium oligoseptatum	17
GCA_005059865.1	Friedmanniomyces simplex	17
GCA_012184295.1	Dactylella cylindrospora	17
GCA_021399465.1	Hyaloscypha sp. PMI_1271	17
GCA_022432505.1	Xylariales sp. AK1849	17
GCA_022578855.1	Nemania serpens	17
GCA_022814105.1	Ptychographa xylographoides	17
GCA_022814295.1	Icmadophila ericetorum	17
GCA_023375755.1	Paramyrothecium foliicola	17
GCA_023646075.1	Xanthoria steineri	17
GCA_024516145.1	Pyronema domesticum	17
GCA_025328345.1	Colletotrichum sp. SAR11_59	17
GCA_036872635.1	Orbilia brochopaga	17
GCA_036872735.1	Orbilia javanica	17
GCA_905337355.1	Imshaugia aleurites	17
GCF_026229845.1	Diaporthe amygdali	17
GCA_000750715.1	Pseudogymnoascus sp. VKM F-3775	16
GCA_010015825.1	Lophiotrema nucula	16
GCA_013421405.2	Aspergillus burnettii	16
GCA_022376275.1	Xylariomycetidae sp. FL2044	16
GCA_022432375.1	Nemania sp. FL0031	16
GCA_022578705.1	Xylariaceae sp. FL1019	16
GCA_022578875.1	Hypoxylon crocopeplum	16
GCA_022813845.1	Xylographa pallens	16
GCA_022813945.1	Trapelia coarctata	16
GCA_022814215.1	Lobaria immixta	16
GCA_022814235.1	Lignoscripta atroalba	16
GCA_023242295.1	Diaporthe ilicicola	16
GCA_026023795.1	Candelina submexicana	16
GCA_026319135.1	Colletotrichum nupharicola	16
GCA_028828865.1	Penicillium sp. IBT 16267x	16
GCA_033297175.1	Cladorrhinum sp. PSN332	16
GCA_035928285.1	Vermiconidia calcicola	16
GCA_038364195.1	Apiospora sp. TS-2023a	16
GCA_905337325.1	Alectoria fallacina	16
GCA_963674455.1	Lecanosticta acicola	16
GCF_000151355.1	Fusarium vanettenii 77-13-4	16
GCF_026873545.1	Fusarium falciforme	16
GCF_028827525.1	Penicillium daleae	16
GCF_028829775.1	Penicillium samsonianum	16
GCA_002077065.1	Cryoendolithus antarcticus	15
GCA_003788565.2	Ascobolus immersus RN42	15
GCA_010015675.1	Byssothecium circinans	15
GCA_014904845.1	Acephala macrosclerotiorum	15
GCA_022376535.1	Xylariaceae sp. FL0662B	15
GCA_023646045.1	Letrouitia transgressa	15
GCA_023646255.1	Caloplaca aetnensis	15
GCA_024114885.1	Septoria linicola	15
GCA_024244595.1	Ascosphaera atra	15
GCA_026023565.1	Cirrosporium novae-zelandiae	15
GCA_029948375.1	Ramalina farinacea	15
GCA_032988465.1	Onygenales sp. PD_10	15
GCA_032988985.1	Emmonsiellopsis sp. PD_5	15
GCA_038362585.1	Apiospora marii	15
GCA_038363925.1	Apiospora phragmitis	15
GCF_000769745.1	Penicillium expansum	15
GCF_000836435.1	Fonsecaea multimorphosa CBS 102226	15
GCF_001653265.1	Purpureocillium lilacinum	15
GCF_021365365.1	Ilyonectria robusta	15
GCF_027946475.1	Didymosphaeria variabile	15
GCF_028826845.1	Penicillium canariense	15
GCF_028827555.1	Penicillium brevicompactum	15
GCF_028828155.1	Penicillium subrubescens	15
GCA_001592805.2	Peltaster fructicola	14
GCA_003369665.1	Coleophoma cylindrospora	14
GCA_003698175.1	Fusarium kuroshium	14
GCA_005059845.1	Cryomyces minteri	14
GCA_010093605.1	Lophium mytilinum	14
GCA_010094025.1	Viridothelium virens	14
GCA_011392555.1	Penicillium rolfsii	14
GCA_014298035.1	Pseudocercospora fuligena	14
GCA_022225965.2	Diatrype stigma	14
GCA_022432395.1	Pestalotiopsis sp. NC0098	14
GCA_022578865.1	Xylaria sp. FL0043	14
GCA_023646375.1	Xanthoria aureola	14
GCA_023701735.1	Pestalotiopsis sp. 9143b	14
GCA_024195465.1	Aureobasidium sp. EXF-8845	14
GCA_024516245.1	Peziza echinospora	14
GCA_025201745.1	Xylariaceae sp. FL1651	14
GCA_025433615.1	Fusarium sp. LHS14.1	14
GCA_026023515.1	Claussenomyces sp. TS43310	14
GCA_026319125.1	Colletotrichum noveboracense	14
GCA_030512325.1	Lasiodiplodia hormozganensis	14
GCA_030549205.1	Apiosordaria backusii	14
GCA_032988165.1	Emmonsiellopsis sp. PD_33	14
GCA_032988185.1	Onygenales sp. PD_12	14
GCA_032988205.1	Onygenales sp. PD_40	14
GCA_032988895.1	Colletotrichum kahawae	14
GCA_033296875.1	Achaetomium macrosporum	14
GCA_033296885.1	Triangularia verruculosa	14
GCA_035927975.1	Rachicladosporium monterosium	14
GCA_038362705.1	Apiospora aurea	14
GCF_000392275.1	Phaeoacremonium minimum UCRPA7	14
GCF_000464535.1	Endocarpon pusillum Z07020	14
GCF_000835555.1	Rhinocladiella mackenziei CBS 650.93	14
GCF_001642045.1	Paraphaeosphaeria sporulosa	14
GCF_001642475.1	Fonsecaea monophora	14
GCF_013085055.1	Fusarium oxysporum Fo47	14
GCF_019650295.1	Cercospora kikuchii	14
GCF_020360975.1	Hirsutella rhossiliensis	14
GCF_024521635.1	Tricharina praecox	14
GCF_028827265.1	Penicillium atrosanguineum	14
GCF_028829465.1	Penicillium soppii	14
GCF_028974065.1	Penicillium cinerascens	14
GCF_900074925.1	Ramularia collo-cygni	14
GCA_000193285.1	Magnaporthiopsis poae ATCC 64411	13
GCA_000814955.1	Metarhizium guizhouense ARSEF 977	13
GCA_001662585.1	Pseudogymnoascus sp. WSF 3629	13
GCA_002980475.2	Fusarium beomiforme	13
GCA_003369635.1	Coleophoma crateriformis	13
GCA_010015705.1	Aulographum hederae CBS 113979	13
GCA_013266185.1	Fusarium sarcochroum	13
GCA_020744155.1	Ilyonectria sp. MPI-CAGE-AT-0026	13
GCA_020744225.1	Paraphoma chrysanthemicola	13
GCA_022453515.1	Astrocystis sublimbata	13
GCA_022578715.1	Nemania sp. FL0916	13
GCA_022578965.1	Xylaria sp. FL1777	13
GCA_022627125.1	Fusarium chuoi	13
GCA_022813825.1	Xylographa parallela	13
GCA_022814265.1	Lambiella insularis	13
GCA_022814355.1	Acarospora aff. strigata	13
GCA_023645835.1	Teloschistes peruensis	13
GCA_023645945.1	Diploschistes diacapsis	13
GCA_023646365.1	Xanthomendoza cf. fulva	13
GCA_025330015.1	Colletotrichum sp. SAR 10_77	13
GCA_026026785.1	Piccolia ochrophora	13
GCA_027946365.1	Kalmusia sp. IMI 367209	13
GCA_027946455.1	Neocucurbitaria cava	13
GCA_027946515.1	Gnomoniopsis smithogilvyi	13
GCA_028827645.1	Penicillium hetheringtonii	13
GCA_030052785.1	Coniochaeta hoffmannii	13
GCA_030512305.1	Cercophora samala	13
GCA_033297215.1	Podospora fimiseda	13
GCA_036971725.1	Arthrobotrys conoides	13
GCA_038363985.1	Apiospora kogelbergensis	13
GCA_902141235.2	Clonostachys solani	13
GCA_903853725.1	Aureobasidium uvarum	13
GCF_000149615.1	Aspergillus terreus NIH2624	13
GCF_001636725.1	Cordyceps fumosorosea ARSEF 2679	13
GCF_010093505.1	Neohortaea acidophila	13
GCF_019321695.1	Diaporthe batatas	13
GCF_020744495.1	Fusarium solani	13
GCF_022495145.1	Xylaria bambusicola	13
GCF_028827155.1	Penicillium citrinum	13
GCF_028827245.1	Penicillium angulare	13
GCF_028827405.1	Penicillium crustosum	13
GCF_028829455.1	Penicillium robsamsonii	13
GCF_028829585.1	Penicillium vulpinum	13
GCA_000750805.1	Pseudogymnoascus sp. VKM F-4515 (FW-2607)	12
GCA_001889945.1	Aspergillus brasiliensis CBS 101740	12
GCA_003073855.1	Periconia macrospinosa	12
GCA_003426235.1	Xylaria polymorpha	12
GCA_003709845.1	Chaetothyriales sp. CBS 134916	12
GCA_003947005.1	Fusarium floridanum	12
GCA_003947045.1	Fusarium ambrosium	12
GCA_008704415.1	Sphaerosporella brunnea	12
GCA_009193545.1	Aspergillus arachidicola	12
GCA_010356995.1	Trichodelitschia bisporula	12
GCA_014621425.1	Cylindrodendrum hubeiense	12
GCA_020746835.1	Stachybotrys elegans	12
GCA_020746875.1	Rhexocercosporidium sp. MPI-PUGE-AT-0058	12
GCA_021399475.1	Hyaloscypha finlandica	12
GCA_022385605.1	Xylariaceae sp. FL0594	12
GCA_022385695.1	Xylaria arbuscula	12
GCA_022627015.2	Podosphaera aphanis	12
GCA_022814085.1	Puttea exsequens	12
GCA_023376865.1	Colletotrichum filicis	12
GCA_023647215.1	Xanthoria sp. 2 TBL-2021	12
GCA_033296695.1	Staphylotrichum tortipilum	12
GCF_000002855.4	Aspergillus niger	12
GCF_000184455.2	Aspergillus oryzae RIB40	12
GCF_000835495.1	Cladophialophora immunda	12
GCF_001651985.1	Fonsecaea erecta	12
GCF_001773325.1	Penicillium arizonense	12
GCF_001890725.1	Aspergillus wentii DTO 134E9	12
GCF_002742065.1	Cercospora beticola	12
GCF_010094035.1	Trematosphaeria pertusa	12
GCF_014066305.1	Letharia columbiana	12
GCF_022695815.1	Exophiala viscosa	12
GCF_028826965.1	Penicillium alfredii	12
GCF_028827035.1	Penicillium chrysogenum	12
GCF_028828445.1	Penicillium paradoxum	12
GCA_000750875.1	Pseudogymnoascus sp. VKM F-4517 (FW-2822)	11
GCA_000985935.1	Talaromyces islandicus	11
GCA_001566295.1	Microdochium bolleyi	11
GCA_001702395.2	Diaporthe helianthi	11
GCA_002003505.1	Xylariales sp. No.14919	11
GCA_002916505.1	Tolypocladium paradoxum	11
GCA_002918395.1	Erysiphe pulchra	11
GCA_009613015.1	Helotiales sp. DMI_Dod_QoI	11
GCA_010015655.1	Bimuria novae-zelandiae CBS 107.79	11
GCA_010015725.1	Amniculicola lignicola CBS 123094	11
GCA_010093705.1	Patellaria atrata CBS 101060	11
GCA_010093805.1	Polyplosphaeria fusca	11
GCA_010405425.1	Lentithecium fluviatile CBS 122367	11
GCA_015179045.1	Kalaharituber pfeilii	11
GCA_017366145.1	Cadophora sp. M221	11
GCA_020744375.1	Dactylonectria estremocensis	11
GCA_020746995.1	Plectosphaerella cucumerina	11
GCA_022385595.1	Xylaria palmicola	11
GCA_022495175.1	Hypoxylon argillaceum	11
GCA_022578605.1	Camillea tinctor	11
GCA_022814255.1	Bachmanniomyces sp. S44760	11
GCA_022814335.1	Agyrium rufum	11
GCA_023101225.1	Fusarium solani-melongenae	11
GCA_023645885.1	Caloplaca ligustica	11
GCA_023646325.1	Teloschistes flavicans	11
GCA_024244165.1	Ascosphaera acerosa	11
GCA_024244615.1	Ascosphaera pollenicola	11
GCA_025328335.1	Colletotrichum sp. SAR 10_65	11
GCA_025504975.1	Plenodomus lindquistii	11
GCA_028827385.1	Penicillium freii	11
GCA_028828185.1	Penicillium viridicatum	11
GCA_028828935.1	Penicillium sp. IBT 18751x	11
GCA_035135055.1	Oleoguttula mirabilis	11
GCA_035927985.1	Oleoguttula sp. CCFEE 6159	11
GCA_036872655.1	Meristemomyces frigidus	11
GCA_038367545.1	Beauveria asiatica	11
GCA_948474695.1	Periconia digitata	11
GCA_954870535.1	Fusarium sp. VM40	11
GCF_000835475.1	Cladophialophora bantiana CBS 173.52	11
GCF_001078395.1	Aspergillus udagawae	11
GCF_001481775.2	Trichoderma gamsii	11
GCF_001896365.1	Talaromyces amestolkiae	11
GCF_001907595.1	Talaromyces atroroseus	11
GCF_004011695.2	Ascochyta rabiei	11
GCF_010015585.1	Eremomyces bilateralis CBS 781.70	11
GCF_011745365.1	Cryphonectria parasitica EP155	11
GCF_011947395.1	Colletotrichum karsti	11
GCF_012971845.1	Lasiodiplodia theobromae	11
GCF_018340605.1	Aspergillus pseudoviridinutans	11
GCF_019915245.1	Fusarium musae	11
GCF_023278565.1	Colletotrichum lupini	11
GCF_026319265.1	Colletotrichum chrysophilum	11
GCF_028827695.1	Penicillium maclennaniae	11
GCF_028828025.1	Penicillium rubens	11
GCF_028828195.1	Penicillium verhagenii	11
GCF_030869225.1	Colletotrichum abscissum	11
GCF_033297405.1	Parathielavia appendiculata	11
GCA_000750665.1	Pseudogymnoascus sp. VKM F-3557	10
GCA_001305275.1	Talaromyces verruculosus	10
GCA_002072365.1	Penicillium flavigenum	10
GCA_002865625.1	Hyaloscypha hepaticicola	10
GCA_002933655.1	Cercospora berteroae	10
GCA_003795315.1	Valsa malicola	10
GCA_004522665.1	Venturia nashicola	10
GCA_010093485.1	Karstenula rhodostoma CBS 690.94	10
GCA_010093515.1	Lineolata rhizophorae	10
GCA_010093585.1	Melanomma pulvis-pyrius CBS 109.77	10
GCA_010093895.1	Myriangium duriaei CBS 260.36	10
GCA_011058875.1	Neopestalotiopsis sp. 37M	10
GCA_012932025.1	Fusarium austroafricanum	10
GCA_015178995.1	Trichophaea hybrida	10
GCA_020726485.1	Halenospora varia	10
GCA_020736575.1	Thelonectria olida	10
GCA_021365335.1	Phaeosphaeriaceae sp. PMI808	10
GCA_022376655.1	Xylariomycetidae sp. FL0641	10
GCA_022539325.1	Xylariaceae sp. FL0804	10
GCA_022578495.1	Nemania sp. NC0429	10
GCA_022814125.1	Pseudocyphellaria aurata	10
GCA_022836555.1	Colletotrichum tofieldiae	10
GCA_023646175.1	Letrouitia leprolyta	10
GCA_025327125.1	Colletotrichum sp. SAR 10_86	10
GCA_025329375.1	Colletotrichum sp. SAR 10_96	10
GCA_025329385.1	Colletotrichum sp. SAR 10_98	10
GCA_026023555.1	Chrysothrix sp. TS-e1954	10
GCA_026023805.1	Candelina mexicana	10
GCA_026026765.1	Pycnora praestabilis	10
GCA_026745475.1	Microdochium nivale	10
GCA_028639655.1	Colletotrichum sp. SAR 10_66	10
GCA_028827885.1	Penicillium sp. IBT 31633x	10
GCA_033296915.1	Triangularia setosa	10
GCA_038021145.1	Phyllosticta citriasiana	10
GCA_905337345.1	Heterodermia speciosa	10
GCF_000002495.2	Pyricularia oryzae 70-15	10
GCF_000003125.1	Talaromyces stipitatus ATCC 10500	10
GCF_000219625.1	Zymoseptoria tritici IPO323	10
GCF_001890105.1	Penicilliopsis zonata CBS 506.65	10
GCF_009193445.1	Aspergillus pseudotamarii	10
GCF_010015565.1	Dissoconium aciculare CBS 342.82	10
GCF_013368755.1	Talaromyces rugulosus	10
GCF_022836535.1	Colletotrichum spaethianum	10
GCF_026319165.1	Colletotrichum fioriniae	10
GCF_028828555.1	Penicillium taxi	10
GCF_028828655.1	Penicillium verrucosum	10
GCF_028829835.1	Penicillium mononematosum	10
GCF_028974205.1	Penicillium antarcticum	10
GCA_000750925.1	Pseudogymnoascus sp. VKM F-4518 (FW-2643)	9
GCA_000750995.1	Pseudogymnoascus sp. VKM F-4520 (FW-2644)	9
GCA_000835435.1	Phialophora macrospora	9
GCA_001644535.1	Pyrenochaeta sp. DS3sAY3a	9
GCA_002105025.1	Clohesyomyces aquaticus	9
GCA_003019895.1	Coniella lustricola	9
GCA_003788595.2	Choiromyces venosus 120613-1	9
GCA_003946985.1	Fusarium duplospermum	9
GCA_004786065.1	Ascodesmis nigricans	9
GCA_007182795.1	Xylaria flabelliformis	9
GCA_007735645.1	Venturia effusa	9
GCA_008692225.1	Monilinia fructicola	9
GCA_009176405.1	Aspergillus novoparasiticus	9
GCA_009193525.1	Aspergillus sergii	9
GCA_010405375.1	Lophiostoma macrostomum CBS 122681	9
GCA_011057905.1	Xylaria multiplex	9
GCA_013396205.1	Fusarium mundagurra	9
GCA_019096155.1	Staphylotrichum longicolle	9
GCA_020726575.1	Plectosphaerella plurivora	9
GCA_020744335.1	Fusarium sp. MPI-SDFR-AT-0072	9
GCA_020744515.1	Fusarium tricinctum	9
GCA_020747015.1	Pyrenochaeta sp. MPI-SDFR-AT-0127	9
GCA_022385635.1	Xylaria scruposa	9
GCA_022385715.1	Xylaria cubensis	9
GCA_022495065.1	Xylaria telfairii	9
GCA_022495195.1	Xylaria digitata	9
GCA_022497155.1	Whalleya microplaca	9
GCA_022593225.1	Xylaria sp. FL0064	9
GCA_022813865.1	Xylographa opegraphella	9
GCA_022813965.1	Toensbergia leucococca	9
GCA_022814155.1	Peltigera leucophlebia	9
GCA_022984935.1	Hypoxylon sp. NC1633	9
GCA_023159155.1	Ustulina deusta	9
GCA_023159215.1	Xylariaceae sp. AK1471	9
GCA_023645895.1	Umbilicaria vellea	9
GCA_023645955.1	Variospora aurantia	9
GCA_025328625.1	Colletotrichum sp. SAR11_240	9
GCA_025433565.1	Fusarium sp. Ph1	9
GCA_025999795.1	Monascus purpureus	9
GCA_026054615.1	Peltula sp. TS41687	9
GCA_026054655.1	Lichina confinis	9
GCA_027945595.1	Fusarium torreyae	9
GCA_028828255.1	Penicillium fimorum	9
GCA_028974015.1	Penicillium cf. griseofulvum	9
GCA_030413865.1	Colletotrichum limetticola	9
GCA_030435815.1	Sarocladium strictum	9
GCA_030868995.1	Colletotrichum melonis	9
GCA_033296685.1	Parachaetomium inaequale	9
GCA_036851105.1	Colletotrichum tabaci	9
GCA_037954315.1	Neonectria punicea	9
GCA_900312805.1	Fusarium torulosum	9
GCF_000143105.1	Grosmannia clavigera kw1407	9
GCF_000145635.1	Gaeumannomyces tritici R3-111a-1	9
GCF_000170995.1	Trichoderma virens Gv29-8	9
GCF_000226545.1	Podospora anserina S mat+	9
GCF_000280675.1	Beauveria bassiana ARSEF 2860	9
GCF_000585565.1	Capronia epimyces CBS 606.96	9
GCF_000835505.1	Exophiala xenobiotica	9
GCF_001204775.2	Aspergillus nomiae NRRL 13137	9
GCF_001561935.1	Penicillium griseofulvum	9
GCF_001646965.1	Fonsecaea nubica	9
GCF_001890125.1	Aspergillus versicolor CBS 583.65	9
GCF_001890705.1	Aspergillus sydowii CBS 593.65	9
GCF_009193585.1	Aspergillus caelatus	9
GCF_010093815.1	Pseudovirgaria hyperparasitica	9
GCF_016097325.1	Aspergillus melleus	9
GCF_020726525.1	Truncatella angustata	9
GCF_022829205.1	Neoarthrinium moseri	9
GCF_028826855.1	Penicillium coprophilum	9
GCF_028827395.1	Penicillium hordei	9
GCF_028827665.1	Penicillium hispanicum	9
GCF_030347475.1	Cadophora gregata	9
GCA_000732775.1	Stachybotrys chlorohalonata IBT 40285	8
GCA_001006345.1	Phaeomoniella chlamydospora	8
GCA_001189435.1	Tolypocladium ophioglossoides CBS 100239	8
GCA_003709865.1	Chaetothyriales sp. CBS 132003	8
GCA_003850985.1	Aspergillus awamori	8
GCA_003947015.1	Fusarium sp. AF-6	8
GCA_004155055.1	Monosporascus sp. CRB-8-3	8
GCA_004337975.1	Pyricularia sp. CBS 133598	8
GCA_004367215.1	Colletotrichum trifolii	8
GCA_009193665.1	Aspergillus pseudocaelatus	8
GCA_010093825.1	Teratosphaeria nubilosa	8
GCA_013138035.1	Penicillium sp. str. #12	8
GCA_013305495.1	Metarhizium anisopliae	8
GCA_018902385.1	Physcia stellaris	8
GCA_019669825.1	Calycina marina	8
GCA_021272945.2	Cytospora paraplurivora	8
GCA_021432605.1	Coniochaeta sp. PMI_546	8
GCA_022343325.1	Plenodomus biglobosus	8
GCA_022495115.1	Xylaria castorea	8
GCA_022495235.1	Xylaria curta	8
GCA_022497145.1	Rostrohypoxylon terebratum	8
GCA_022539335.1	Xylaria cf. heliscus	8
GCA_022664585.2	Zalerion maritima	8
GCA_022695765.1	Annulohypoxylon moriforme	8
GCA_022814045.1	Sticta canariensis	8
GCA_022984865.1	Hypomontagnella submonticulosa	8
GCA_026023695.1	Chaenotheca gracillima	8
GCA_026054675.1	Alyxoria varia	8
GCA_027946425.1	Neurospora sp. IMI 360204	8
GCA_028654355.1	Colletotrichum sp. SAR 10_99	8
GCA_028828285.1	Penicillium majusculum	8
GCA_028974045.1	Penicillium cf. viridicatum	8
GCA_030142185.1	Penicillium thymicola	8
GCA_030411845.1	Friedmanniomyces endolithicus	8
GCA_030867255.1	Colletotrichum somersetense	8
GCA_030869315.1	Colletotrichum cuscutae	8
GCA_032989685.1	Arthroderma sp. PD_2	8
GCA_037954305.1	Neonectria magnoliae	8
GCA_038025025.1	Phyllosticta citribraziliensis	8
GCA_038051015.1	Phyllosticta paracitricarpa	8
GCF_000003855.2	Blastomyces gilchristii SLH14081	8
GCF_000146915.1	Parastagonospora nodorum SN15	8
GCF_000150825.1	Verticillium alfalfae VaMs.102	8
GCF_000151425.1	Trichophyton rubrum CBS 118892	8
GCF_000338955.1	Baudoinia panamericana UAMH 10762	8
GCF_000835455.1	Fonsecaea pedrosoi CBS 271.37	8
GCF_002105095.1	Pseudomassariella vexata	8
GCF_002849105.1	Aspergillus steynii IBT 23096	8
GCF_003357145.1	Venustampulla echinocandica	8
GCF_004355905.1	Pyricularia grisea	8
GCF_009176365.1	Aspergillus alliaceus	8
GCF_010093535.1	Lindgomyces ingoldianus	8
GCF_010094085.1	Westerdykella ornata	8
GCF_010724455.1	Aspergillus lentulus	8
GCF_013396075.1	Fusarium subglutinans	8
GCF_014066315.1	Letharia lupina	8
GCF_014117465.1	Aspergillus flavus NRRL3357	8
GCF_018404265.1	Aspergillus viridinutans	8
GCF_022578975.1	Hypoxylon trugodes	8
GCF_028827545.1	Penicillium diatomitis	8
GCF_030869305.1	Colletotrichum tamarilloi	8
GCF_030913505.1	Colletotrichum phormii	8
GCF_900007375.1	Fusarium venenatum	8
GCF_900044065.1	Fusarium mangiferae	8
GCA_000350065.2	Colletotrichum orbiculare MAFF 240422	7
GCA_000750675.1	Pseudogymnoascus sp. VKM F-3808	7
GCA_000750735.1	Pseudogymnoascus sp. VKM F-4246	7
GCA_001644525.1	Stagonospora sp. SRC1lsM3a	7
GCA_001662605.1	Pseudogymnoascus sp. 05NY08	7
GCA_001662645.1	Pseudogymnoascus sp. 03VT05	7
GCA_003635345.1	Coniochaeta pulveracea	7
GCA_003788615.2	Terfezia boudieri ATCC MYA-4762	7
GCA_004154915.1	Monosporascus ibericus	7
GCA_004155925.1	Monosporascus sp. MG133	7
GCA_004155935.1	Monosporascus sp. GIB2	7
GCA_004155945.1	Monosporascus sp. mg162	7
GCA_007825325.1	Lachnellula cervina	7
GCA_009193505.1	Aspergillus transmontanensis	7
GCA_009193595.1	Aspergillus bertholletiae	7
GCA_010015605.1	Decorospora gaudefroyi	7
GCA_010094045.1	Didymosphaeria enalia	7
GCA_011032825.1	Massariosphaeria phaeospora	7
GCA_011066345.1	Trichoderma lentiforme	7
GCA_012656285.1	Aspergillus fumigatiaffinis	7
GCA_013396175.1	Fusarium denticulatum	7
GCA_014281905.1	Aspergillus hiratsukae	7
GCA_015832175.1	Paraphaeosphaeria minitans	7
GCA_017309325.2	Elsinoe batatas	7
GCA_019565615.1	Trichoderma simmonsii	7
GCA_020045945.2	Trichoderma semiorbis	7
GCA_020736525.1	Chaetomium sp. MPI-CAGE-AT-0009	7
GCA_022179045.1	Colletotrichum liriopes	7
GCA_022495085.1	Xylaria sp. FL1042	7
GCA_022495125.1	Xylaria acuta	7
GCA_022578535.1	Jackrogersella minutella	7
GCA_022578765.1	Xylaria sp. FL0933	7
GCA_022578955.1	Hypoxylon sp. FL1857	7
GCA_023645975.1	Usnochroma carphineum	7
GCA_023646125.1	Gyalolechia ehrenbergii	7
GCA_024195555.1	Aureobasidium sp. EXF-12298	7
GCA_024195585.1	Aureobasidium sp. EXF-3400	7
GCA_024336345.1	Mariannaea sp. PMI_226	7
GCA_025201785.1	Xylaria longipes	7
GCA_025327135.1	Colletotrichum sp. SAR 10_71	7
GCA_025327145.1	Colletotrichum sp. SAR 10_76	7
GCA_025327155.1	Colletotrichum sp. SAR 10_75	7
GCA_025328985.1	Colletotrichum sp. SAR11_239	7
GCA_026184415.1	Trichothecium roseum	7
GCA_029531795.1	Sclerotinia nivalis	7
GCA_030708095.1	Trichoderma sp. CBMAI-0020	7
GCA_030867305.1	Colletotrichum zoysiae	7
GCA_032988175.1	Myotisia sp. PD_48	7
GCA_033439705.1	Cercophora scortea	7
GCA_033807595.1	Acrodontium crateriforme	7
GCA_038380885.1	Phyllosticta citrichinaensis	7
GCA_903819665.1	Aureobasidium mustum	7
GCA_911197225.1	Penicillium salamii	7
GCA_911456345.1	Penicillium egyptiacum	7
GCF_000149035.1	Colletotrichum graminicola M1.001	7
GCF_000187405.1	Metarhizium acridum CQMa 102	7
GCF_000721755.1	Aureobasidium subglaciale EXF-2481	7
GCF_000968595.1	Rasamsonia emersonii CBS 393.64	7
GCF_001642055.1	Alternaria alternata	7
GCF_002847485.1	Aspergillus campestris IBT 28561	7
GCF_003184585.1	Aspergillus saccharolyticus JOP 1030-1	7
GCF_004154835.1	Alternaria arborescens	7
GCF_009556855.1	Talaromyces marneffei	7
GCF_010015735.1	Aaosphaeria arxii CBS 175.79	7
GCF_013036055.1	Alternaria burnsii	7
GCF_013390185.1	Colletotrichum aenigma	7
GCF_013390195.1	Colletotrichum siamense	7
GCF_016861735.1	Aspergillus chevalieri	7
GCF_019609905.1	Fusarium poae	7
GCF_019669845.1	Emericellopsis atlantica	7
GCF_025433545.1	Fusarium keratoplasticum	7
GCF_028502605.1	Trichoderma breve	7
GCF_028826915.1	Penicillium bovifimosum	7
GCF_030913465.1	Colletotrichum navitas	7
GCF_030913485.1	Colletotrichum godetiae	7
GCF_033847375.1	Trichoderma aggressivum f. europaeum	7
GCF_035222475.1	Podospora pseudopauciseta	7
GCA_000503235.1	Sclerotinia borealis F-4128	6
GCA_000835395.1	Exophiala sideris	6
GCA_001563125.1	Colletotrichum salicis	6
GCA_001563135.1	Colletotrichum simmondsii	6
GCA_001578225.1	Pseudocercospora musae	6
GCA_001578235.1	Pseudocercospora eumusae	6
GCA_001636715.1	Ascosphaera apis ARSEF 7405	6
GCA_002022785.1	Trichoderma guizhouense	6
GCA_002116315.1	Epicoccum nigrum	6
GCA_002234965.2	Aspergillus turcosus	6
GCA_003260565.1	Monilinia fructigena	6
GCA_003574525.1	Alternaria sp. MG1	6
GCA_004367935.1	Colletotrichum sidae	6
GCA_007825345.1	Lachnellula suecica	6
GCA_010093695.1	Plenodomus tracheiphilus IPT5	6
GCA_013396015.1	Fusarium mexicanum	6
GCA_013396025.1	Fusarium phyllophilum	6
GCA_013396255.1	Fusarium sp. NRRL 25303	6
GCA_013758895.1	Fusarium bulbicola	6
GCA_014235955.1	Colletotrichum sojae	6
GCA_015179025.1	Terfezia claveryi	6
GCA_015179035.1	Tirmania nivea	6
GCA_019702505.1	Alternaria panax	6
GCA_020102295.1	Metarhizium humberi	6
GCA_022385685.1	Xylaria sp. CBS 124048	6
GCA_022432525.1	Daldinia grandis	6
GCA_022578815.1	Xylariaceae sp. FL0016	6
GCA_022579005.1	Poronia punctata	6
GCA_022814065.1	Schaereria dolodes	6
GCA_023645825.1	Seirophora lacunosa	6
GCA_023645845.1	Xanthoria mediterranea	6
GCA_023646055.1	Niorma chrysophthalma	6
GCA_024195545.1	Aureobasidium sp. EXF-12344	6
GCA_025327165.1	Colletotrichum sp. SAR 10_70	6
GCA_025328355.1	Colletotrichum sp. SAR11_57	6
GCA_025890175.1	Ciborinia camelliae	6
GCA_026025805.1	Thelocarpon impressellum	6
GCA_026025825.1	Sclerophora amabilis	6
GCA_026026795.1	Phylliscum demangeonii	6
GCA_027946445.1	Ascochyta clinopodiicola	6
GCA_028827535.1	Penicillium sp. DV-2018c	6
GCA_030512295.1	Bombardia bombarda	6
GCA_033220655.1	Pseudopithomyces chartarum	6
GCA_033296725.1	Corynascus novoguineensis	6
GCA_033575675.1	Parathielavia hyrcaniae	6
GCA_035521555.1	Lecanoromycetidae sp. Uapishka_2	6
GCA_038025095.1	Phyllosticta citricarpa	6
GCA_038381195.1	Phyllosticta capitalensis	6
GCA_903819635.1	Aureobasidium vineae	6
GCA_911456355.1	Penicillium nalgiovense	6
GCF_000003525.1	Blastomyces dermatitidis ER-3	6
GCF_000149555.1	Fusarium verticillioides 7600	6
GCF_000151335.2	Coccidioides posadasii C735 delta SOWgp	6
GCF_000171015.1	Trichoderma atroviride IMI 206040	6
GCF_000226095.1	Thermothelomyces thermophilus ATCC 42464	6
GCF_000315645.1	Penicillium digitatum Pd1	6
GCF_000320565.1	Sphaerulina musiva SO2202	6
GCF_000365165.1	Cladophialophora carrionii CBS 160.54	6
GCF_000527765.1	Bipolaris victoriae FI3	6
GCF_000585515.1	Cladophialophora yegresii CBS 114405	6
GCF_000721765.1	Aureobasidium namibiae CBS 147.97	6
GCF_000721785.1	Aureobasidium pullulans EXF-150	6
GCF_000814965.1	Metarhizium brunneum ARSEF 3297	6
GCF_000836275.1	Exophiala mesophila	6
GCF_001662655.1	Pseudogymnoascus verrucosus	6
GCF_001672515.1	Colletotrichum higginsianum IMI 349063	6
GCF_001792695.1	Aspergillus bombycis	6
GCF_002072235.1	Penicillium solitum	6
GCF_002847465.1	Aspergillus novofumigatus IBT 16806	6
GCF_003184835.1	Aspergillus costaricaensis CBS 115574	6
GCF_009193645.1	Aspergillus pseudonomiae	6
GCF_009771025.1	Colletotrichum fructicola	6
GCF_010093885.1	Aplosporella prunicola CBS 121167	6
GCF_011800055.1	Colletotrichum gloeosporioides	6
GCF_012550715.1	Geosmithia morbida	6
GCF_014235925.1	Colletotrichum truncatum	6
GCF_015533775.1	Penicillium roqueforti	6
GCF_016861865.1	Aspergillus puulaauensis	6
GCF_020137385.1	Morchella sextelata	6
GCF_020744475.1	Fusarium redolens	6
GCF_030867565.1	Colletotrichum costaricense	6
GCF_030867605.1	Colletotrichum paranaense	6
GCF_030867785.1	Colletotrichum acutatum	6
GCF_033296635.1	Dichotomopilus funicola	6
GCF_033439085.1	Chaetomium fimeti	6
GCF_035222275.1	Podospora bellae-mahoneyi	6
GCF_907166805.1	Alternaria atra	6
GCA_000465215.2	Pyrenophora seminiperda CCB06	5
GCA_000525045.1	Drechslerella stenobrocha 248	5
GCA_000743665.3	Scytalidium sp. 3C	5
GCA_000750755.1	Pseudogymnoascus sp. VKM F-4513 (FW-928)	5
GCA_000750795.1	Pseudogymnoascus sp. VKM F-4514 (FW-929)	5
GCA_000750815.1	Pseudogymnoascus sp. VKM F-4516 (FW-969)	5
GCA_000750895.1	Pseudogymnoascus sp. VKM F-103	5
GCA_000750935.1	Pseudogymnoascus sp. VKM F-4519 (FW-2642)	5
GCA_000769265.1	Hapsidospora chrysogenum ATCC 11550	5
GCA_001014755.1	Blastomyces silverae	5
GCA_001272575.2	Ophiocordyceps unilateralis	5
GCA_001636675.1	Moelleriella libera RCEF 2490	5
GCA_001636815.1	Niveomyces insectorum RCEF 264	5
GCA_001662575.1	Pseudogymnoascus sp. 23342-1-I1	5
GCA_001662595.1	Pseudogymnoascus sp. 24MN13	5
GCA_001883825.1	Emergomyces pasteurianus Ep9510	5
GCA_002573585.1	Helicocarpus griseus UAMH5409	5
GCA_002573605.1	Polytolypa hystricis UAMH7299	5
GCA_002946415.1	Rutstroemia sp. NJR-2017a BVV2	5
GCA_002946425.1	Rutstroemia sp. NJR-2017a BBW	5
GCA_003184635.1	Aspergillus sclerotiicarbonarius CBS 121057	5
GCA_005350895.1	Colletotrichum tanaceti	5
GCA_009176345.1	Aspergillus leporis	5
GCA_009193465.1	Aspergillus avenaceus	5
GCA_009982855.1	Lizonia empirigonia	5
GCA_010015745.1	Setomelanomma holmii	5
GCA_010015785.1	Saccharata proteae CBS 121410	5
GCA_010093635.1	Massarina eburnea CBS 473.64	5
GCA_011058905.1	Curvularia kusanoi	5
GCA_013266175.1	Fusarium gaditjirri	5
GCA_013396095.1	Fusarium sp. NRRL 52700	5
GCA_013781345.1	Fusarium coicis	5
GCA_016508695.1	Hyphodiscus hymeniophilus	5
GCA_019924955.1	Aureobasidium sp. EXF-3399	5
GCA_020726445.1	Chaetomium sp. MPI-SDFR-AT-0129	5
GCA_021066465.1	Trichoderma asperelloides	5
GCA_021365295.1	Hymenoscyphus varicosporioides	5
GCA_022385655.1	Xylaria intraflava	5
GCA_022432365.1	Hypoxylon sp. FL1284	5
GCA_022495205.1	Hypoxylon sp. FL1150	5
GCA_022578775.1	Xylaria venustula	5
GCA_022578945.1	Hypoxylon fuscum	5
GCA_022695795.1	Biscogniauxia marginata	5
GCA_022814175.1	Loxospora ochrophaea	5
GCA_023645815.1	Seirophora villosa	5
GCA_023646655.1	Caloplaca aegaea	5
GCA_023758125.1	Alternaria sp. Ai002NY15	5
GCA_024741835.1	Diplocarpon mali	5
GCA_026025075.1	Vezdaea acicularis	5
GCA_026025795.1	Thelocarpon superellum	5
GCA_027945245.1	Fusarium irregulare	5
GCA_027946355.1	Collariella sp. IMI 366227	5
GCA_029339225.1	Phyllachora maydis	5
GCA_033296905.1	Podospora australis	5
GCA_033576145.1	Cladorrhinum samala	5
GCA_911174995.1	Penicillium olsonii	5
GCF_000143365.1	Chaetomium globosum CBS 148.51	5
GCF_000149335.2	Coccidioides immitis RS	5
GCF_000150675.1	Verticillium dahliae VdLs.17	5
GCF_000182805.3	Sordaria macrospora k-hell	5
GCF_000226115.1	Thermothielavioides terrestris NRRL 8126	5
GCF_000340215.1	Pseudocercospora fijiensis CIRAD86	5
GCF_000600275.1	Aspergillus ruber CBS 135680	5
GCF_000732125.1	Scedosporium apiospermum	5
GCF_000961545.1	Sporothrix schenckii 1099-18	5
GCF_001890805.1	Aspergillus glaucus CBS 516.65	5
GCF_002237265.1	Aspergillus thermomutatus	5
GCF_003025095.1	Trichoderma harzianum CBS 226.95	5
GCF_003184625.1	Aspergillus neoniger CBS 115656	5
GCF_003369625.1	Aspergillus mulundensis	5
GCF_011075155.1	Colletotrichum scovillei	5
GCF_022496945.1	Annulohypoxylon maeteangense	5
GCF_022830035.1	Ophidiomyces ophidiicola	5
GCF_023758015.1	Alternaria viburni	5
GCF_024043145.1	Alternaria conjuncta	5
GCF_028828465.1	Penicillium psychrosexuale	5
GCF_033439665.1	Chaetomium strumarium	5
GCF_034447905.1	Colletotrichum destructivum	5
GCA_002276475.2	Chlorociboria aeruginascens	4
GCA_002572855.1	Emmonsia crescens	4
GCA_002850765.1	Aspergillus taichungensis	4
GCA_003070745.1	Tuber borchii	4
GCA_003184645.1	Aspergillus ellipticus CBS 707.79	4
GCA_003184705.1	Aspergillus violaceofuscus CBS 115571	4
GCA_003268315.1	Stemphylium lycopersici	4
GCA_003610855.1	Erysiphe neolycopersici	4
GCA_003795295.1	Cytospora leucostoma	4
GCA_004011705.1	Ascochyta lentis	4
GCA_004154925.1	Monosporascus cannonballus	4
GCA_004154975.1	Monosporascus sp. MC13-8B	4
GCA_004156025.2	Alternaria gaisen	4
GCA_004156035.1	Alternaria tenuissima	4
GCA_006783085.1	Colletotrichum shisoi	4
GCA_007825375.1	Lachnellula willkommii	4
GCA_009982845.1	Delphinella strobiligena	4
GCA_010015635.1	Clathrospora elynae	4
GCA_010093685.1	Ophiobolus disseminans	4
GCA_010093795.1	Sporormia fimetaria CBS 119925	4
GCA_011058865.1	Didymella keratinophila	4
GCA_012932015.1	Fusarium acutatum	4
GCA_013364935.1	Fusarium anthophilum	4
GCA_013396005.1	Fusarium napiforme	4
GCA_013396295.1	Fusarium heterosporum	4
GCA_014235935.1	Colletotrichum musicola	4
GCA_014898285.1	Botrytis aclada	4
GCA_016952355.1	Fusarium culmorum	4
GCA_018360135.1	Claviceps sorghi	4
GCA_019669835.1	Amylocarpus encephaloides	4
GCA_020744415.1	Dendryphion nanum	4
GCA_022432515.1	Hypoxylon sp. NC0597	4
GCA_022497025.1	Hypoxylon sp. FL0890	4
GCA_022544895.1	Biscogniauxia sp. FL1348	4
GCA_024184665.2	Zalaria obscura	4
GCA_024244195.1	Ascosphaera aggregata	4
GCA_024521645.1	Morchella snyderi	4
GCA_025688805.1	Aspergillus egyptiacus	4
GCA_026026165.1	Sarea resinae	4
GCA_026026355.1	Sarcosagium campestre	4
GCA_026055935.1	Vezdaea aestivalis	4
GCA_029449355.1	Emydomyces testavorans	4
GCA_030685235.1	Copromyces sp. CBS 386.78	4
GCA_030867225.1	Colletotrichum caudatum	4
GCA_030867245.1	Colletotrichum eremochloae	4
GCA_033296705.1	Chaetomidium leptoderma	4
GCA_037039515.1	Marssonina coronariae	4
GCF_000003515.1	Uncinocarpus reesii 1704	4
GCF_000011425.1	Aspergillus nidulans FGSC A4	4
GCF_000146945.2	Sclerotinia sclerotiorum 1980 UF-70	4
GCF_000149645.3	Aspergillus fischeri NRRL 181	4
GCF_000151145.1	Microsporum canis CBS 113480	4
GCF_000230625.1	Exophiala dermatitidis NIH/UT8656	4
GCF_000240135.3	Fusarium graminearum PH-1	4
GCF_000338995.1	Bipolaris sorokiniana ND90Pr	4
GCF_000354255.1	Bipolaris maydis ATCC 48331	4
GCF_000820605.1	Sporothrix brasiliensis 5110	4
GCF_001723175.1	Penicillium oxalicum	4
GCF_003019875.1	Amorphotheca resinae ATCC 22711	4
GCF_003025115.1	Trichoderma citrinoviride	4
GCF_003184535.1	Aspergillus eucalypticola CBS 122712	4
GCF_003184785.1	Aspergillus japonicus CBS 114.51	4
GCF_003184845.1	Aspergillus ibericus CBS 121593	4
GCF_003344945.1	Aspergillus welwitschiae	4
GCF_003444635.1	Morchella importuna	4
GCF_004337985.1	Pyricularia pennisetigena	4
GCF_007821495.1	Lachnellula hyalina	4
GCF_008694065.1	Daldinia childiae	4
GCF_011692745.1	Arthroderma uncinatum	4
GCF_014898295.1	Botrytis byssoidea	4
GCF_022478715.1	Daldinia decipiens	4
GCF_022478755.1	Daldinia loculata	4
GCF_022478825.1	Daldinia caldariorum	4
GCF_022578515.1	Annulohypoxylon truncatum	4
GCF_028828085.1	Penicillium nucicola	4
GCF_035222375.1	Podospora pseudocomata	4
GCF_035222485.1	Podospora pseudoanserina	4
GCA_000750745.1	Pseudogymnoascus sp. VKM F-4281 (FW-2241)	3
GCA_000978885.1	Ceratocystis platani	3
GCA_001625285.1	Colletotrichum incanum	3
GCA_001633055.2	Ophiocordyceps polyrhachis-furcata BCC 54312	3
GCA_002120325.1	Daldinia sp. EC12	3
GCA_002120335.1	Hypoxylon sp. EC38	3
GCA_002572885.1	Blastomyces parvus	3
GCA_002591415.1	Ophiocordyceps australis	3
GCA_002895985.1	Sphaceloma murrayae	3
GCA_002901185.1	Tolypocladium capitatum	3
GCA_003611235.1	Golovinomyces cichoracearum	3
GCA_003693665.1	Chaetothyriales sp. CBS 134920	3
GCA_004366825.1	Colletotrichum spinosum	3
GCA_004379285.1	Botryotinia calthae	3
GCA_005059885.1	Salinomyces thailandica	3
GCA_007821535.1	Lachnellula occidentalis	3
GCA_007821545.1	Lachnellula subtilissima	3
GCA_009299455.1	Monilinia laxa	3
GCA_012934285.1	Ophiocordyceps sinensis	3
GCA_013266165.1	Fusarium graminum	3
GCA_013266195.1	Fusarium zealandicum	3
GCA_013395995.1	Fusarium pseudoanthophilum	3
GCA_013396035.1	Fusarium pseudocircinatum	3
GCA_013396165.1	Fusarium globosum	3
GCA_017607445.1	Histoplasma ohiense (nom. inval.)	3
GCA_018360185.1	Claviceps lovelessii	3
GCA_020747045.1	Phaeosphaeria sp. MPI-PUGE-AT-0046c	3
GCA_022496965.1	Annulohypoxylon nitens	3
GCA_022578845.1	Hypoxylon cercidicola	3
GCA_022627095.1	Fusarium sp. FIESC RH6	3
GCA_022836615.1	Annulohypoxylon bovei var. microspora	3
GCA_022984845.1	Xylaria nigripes	3
GCA_023758005.1	Alternaria sp. BMP 0032	3
GCA_023848595.1	Aureobasidium sp. EXF-10727	3
GCA_023848605.1	Aureobasidium sp. EXF-10728	3
GCA_023920165.1	Curvularia clavata	3
GCA_027946375.1	Neodidymelliopsis sp. IMI 364377	3
GCA_028827225.1	Penicillium sp. CMV-2018d	3
GCA_028828875.1	Penicillium capsulatum	3
GCA_033675105.1	Podospora appendiculata	3
GCA_037126485.1	Daldinia eschscholtzii	3
GCA_911693285.1	Hymenoscyphus albidus	3
GCF_000149985.1	Pyrenophora tritici-repentis Pt-1C-BFP	3
GCF_000150705.2	Paracoccidioides lutzii Pb01	3
GCF_000187425.2	Metarhizium robertsii ARSEF 23	3
GCF_000225605.1	Cordyceps militaris CM01	3
GCF_000230375.1	Plenodomus lingam JN3	3
GCF_000303195.2	Fusarium pseudograminearum CS3096	3
GCF_000585585.1	Capronia coronata CBS 617.96	3
GCF_000804445.1	Metarhizium album ARSEF 1941	3
GCF_001619985.1	Xylona heveae TC161	3
GCF_001641265.1	Pseudogymnoascus destructans	3
GCF_003025105.1	Trichoderma asperellum CBS 433.97	3
GCF_003184545.1	Aspergillus heteromorphus CBS 117.55	3
GCF_003184755.1	Aspergillus piperis CBS 112811	3
GCF_003184765.1	Aspergillus aculeatinus CBS 121060	3
GCF_003184865.1	Aspergillus homomorphus CBS 101889	3
GCF_004022145.1	Paecilomyces variotii	3
GCF_010015615.1	Cucurbitaria berberidis CBS 394.84	3
GCF_010015815.1	Dothidotthia symphoricarpi CBS 119687	3
GCF_010093625.1	Macroventuria anomochaeta	3
GCF_013340325.1	Aspergillus tubingensis	3
GCF_014898465.1	Botrytis porri	3
GCF_022114955.1	Emericellopsis cladophorae	3
GCF_022497035.1	Daldinia vernicosa	3
GCF_023757995.1	Alternaria metachromatica	3
GCF_023758065.1	Alternaria ventricosa	3
GCF_023758075.1	Alternaria novae-zelandiae	3
GCF_023758085.1	Alternaria hordeiaustralica	3
GCF_024043155.1	Alternaria arbusti	3
GCF_024043175.1	Alternaria infectoria	3
GCF_024291825.1	Alternaria postmessia	3
GCF_024521655.1	Durotheca rogersii	3
GCF_900067095.1	Fusarium proliferatum ET1	3
GCF_900079805.1	Fusarium fujikuroi IMI 58289	3
GCA_000151455.1	Trichophyton tonsurans CBS 112818	2
GCA_001937105.1	Colletotrichum chlorophyti	2
GCA_002120305.1	Hypoxylon sp. CO27-5	2
GCA_002120315.1	Hypoxylon sp. CI-4A	2
GCA_002946385.1	Rutstroemia sp. NJR-2017a WRK4	2
GCA_003339415.1	Ophiocordyceps camponoti-saundersi (nom. inval.)	2
GCA_004916875.1	Botrytis galanthina	2
GCA_007821475.1	Lachnellula arida	2
GCA_010093715.1	Pleomassaria siparia CBS 279.74	2
GCA_011058895.1	Didymella heteroderae	2
GCA_014065205.1	Tuber brumale	2
GCA_014235945.1	Colletotrichum plurivorum	2
GCA_014839625.1	Penicillium ucsense	2
GCA_014898415.1	Stromatinia cepivora	2
GCA_014898425.1	Botryotinia globosa	2
GCA_018360145.1	Claviceps africana	2
GCA_018360215.1	Claviceps spartinae	2
GCA_018360225.1	Claviceps pusilla	2
GCA_018360255.1	Claviceps maximensis	2
GCA_018360275.1	Claviceps sp. LM458 group G5	2
GCA_018360365.1	Claviceps citrina	2
GCA_020002365.1	Trichoderma gracile	2
GCA_020800285.1	Sordaria sp. MPI-SDFR-AT-0083	2
GCA_022478815.1	Daldinia bambusicola	2
GCA_026023835.1	Caeruleum heppii	2
GCA_027946495.1	Didymella sp. IMI 355093	2
GCA_032760415.1	Diplocarpon rosae	2
GCA_033297235.1	Trichocladium antarcticum	2
GCA_900074905.1	Rhynchosporium agropyri	2
GCA_905066765.1	Sclerotinia trifoliorum	2
GCF_000002715.2	Aspergillus clavatus NRRL 1	2
GCF_000143535.2	Botrytis cinerea B05.10	2
GCF_000149585.1	Histoplasma mississippiense (nom. inval.)	2
GCF_000150115.1	Histoplasma capsulatum G186AR	2
GCF_000150735.1	Paracoccidioides brasiliensis Pb18	2
GCF_000151125.1	Trichophyton benhamiae CBS 112371	2
GCF_000167675.1	Trichoderma reesei QM6a	2
GCF_000260195.1	Fusarium odoratissimum NRRL 54006	2
GCF_000298775.1	Drepanopeziza brunnea f. sp. 'multigermtubi' MB_m1	2
GCF_000523455.1	Bipolaris oryzae ATCC 44560	2
GCF_000721775.1	Aureobasidium melanogenum CBS 110374	2
GCF_001883845.1	Diplodia corticola	2
GCF_002847045.1	Aspergillus candidus	2
GCF_003184525.1	Aspergillus sclerotioniger CBS 115572	2
GCF_003184695.1	Aspergillus brunneoviolaceus CBS 621.78	2
GCF_003184825.1	Aspergillus fijiensis CBS 313.89	2
GCF_003316985.1	Fusarium coffeatum	2
GCF_003711515.1	Sodiomyces alkalinus F11	2
GCF_013396195.1	Fusarium tjaetaba	2
GCF_014898435.1	Botrytis sinoallii	2
GCF_016861625.1	Aspergillus luchuensis	2
GCF_020726555.1	Boeremia exigua	2
GCF_020736505.1	Alternaria rosae	2
GCF_020744385.1	Fusarium flagelliforme	2
GCF_023757985.1	Alternaria ethzedia	2
GCF_023758025.1	Alternaria triticimaculans	2
GCF_024043165.1	Alternaria incomplexa	2
GCF_033439725.1	Neurospora tetraspora	2
GCA_000151175.1	Trichophyton equinum CBS 127.97	1
GCA_000812125.1	Aspergillus ustus	1
GCA_000986645.1	Aspergillus rambellii	1
GCA_001050175.1	Trichoderma parareesei	1
GCA_001660665.1	Emergomyces africanus	1
GCA_003184685.1	Aspergillus indologenus CBS 114.80	1
GCA_003344505.1	Aspergillus phoenicis ATCC 13157	1
GCA_003814445.1	Epichloe festucae Fl1	1
GCA_004786125.1	Botrytis tulipae	1
GCA_004786145.1	Botrytis paeoniae	1
GCA_004786225.1	Botryotinia narcissicola	1
GCA_004786245.1	Botrytis hyacinthi	1
GCA_004786275.1	Botryotinia convoluta	1
GCA_010093945.1	Delitschia confertaspora ATCC 74209	1
GCA_014621405.1	Stylonectria norvegica	1
GCA_018360045.1	Claviceps capensis	1
GCA_018360075.1	Claviceps cyperi	1
GCA_018360435.1	Claviceps sp. LM218 group G6	1
GCA_018360595.1	Claviceps sp. LM219 group G6	1
GCA_018361025.1	Claviceps aff. purpurea	1
GCA_020631695.1	Trichoderma cornu-damae	1
GCA_022578575.1	Hypoxylon sp. FL0543	1
GCA_023758145.1	Alternaria sp. BMP 2799	1
GCA_025201765.1	Daldinia sp. FL1419	1
GCA_026024425.1	Trizodia sp. TS-e1964	1
GCA_028584115.1	Stagonosporopsis vannaccii	1
GCA_030708105.1	Trichoderma sp. CBMAI-0711	1
GCA_900074895.1	Rhynchosporium secalis	1
GCF_000002655.1	Aspergillus fumigatus Af293	1
GCF_000150975.2	Nannizzia gypsea CBS 118893	1
GCF_000151505.1	Trichophyton verrucosum HKI 0517	1
GCF_000151645.1	Tuber melanosporum	1
GCF_000182925.2	Neurospora crassa OR74A	1
GCF_000213175.1	Neurospora tetrasperma FGSC 2508	1
GCF_000221225.1	Thermochaetoides thermophila DSM 1495	1
GCF_000359705.1	Exserohilum turcica Et28A	1
GCF_000523435.1	Bipolaris zeicola 26-R-13	1
GCF_001625195.1	Drechmeria coniospora	1
GCF_001831195.1	Colletotrichum orchidophilum	1
GCF_001890905.1	Aspergillus aculeatus ATCC 16872	1
GCF_002846915.1	Aspergillus ochraceoroseus IBT 24754	1
GCF_003184745.1	Aspergillus uvarum CBS 121591	1
GCF_003184925.1	Aspergillus vadensis CBS 113365	1
GCF_003724135.2	Verticillium nonalfalfae	1
GCF_010094145.1	Didymella exigua CBS 183.55	1
GCF_013461495.1	Botrytis fragariae	1
GCF_022984875.1	Hypoxylon fragiforme	1
GCA_002591395.1	Ophiocordyceps camponoti-rufipedis	0
GCA_003339455.1	Ophiocordyceps camponoti-leonardi (nom. inval.)	0
GCA_003709825.1	Chaetothyriales sp. CBS 135597	0
GCA_009193565.1	Aspergillus coremiiformis	0
GCA_012980515.1	Ophiocordyceps camponoti-floridani	0
GCA_017357885.1	Monilinia vaccinii-corymbosi	0
GCA_018360055.1	Claviceps monticola	0
GCA_018360065.1	Claviceps pazoutovae	0
GCA_018360175.1	Claviceps arundinis	0
GCA_018360205.1	Claviceps digitariae	0
GCA_018360325.1	Claviceps aff. humidiphila group G2b	0
GCA_018360345.1	Claviceps sp. LM84 group G4	0
GCA_018360355.1	Claviceps sp. Clav32 group G5	0
GCA_018360375.1	Claviceps sp. LM77 group G4	0
GCA_018360385.1	Claviceps sp. LM78 group G4	0
GCA_018360445.1	Claviceps sp. LM220 group G6	0
GCA_018360465.1	Claviceps humidiphila	0
GCA_018360525.1	Claviceps sp. Clav50 group G5	0
GCA_018360575.1	Claviceps sp. LM454 group G7	0
GCA_033297205.1	Pseudoneurospora amorphoporcata	0
GCA_033439795.1	Sordaria brevicollis	0
GCA_900074885.1	Rhynchosporium commune	0
GCA_905067625.1	Blumeria graminis f. sp. triticale	0
GCF_000687475.1	Ustilaginoidea virens	0
GCF_014898535.1	Botrytis deweyae	0
GCF_033458365.1	Neurospora hispaniola	0
	Total	15242

## Sheet: Table S2
Table S2. Number of interdomain HGT candidates detected across different databases in Pezizomycotina species
Organism	bacteria+0.25eukaryote	bacteria+0.5eukaryote	bacteria+0.75eukaryote	bacteria+eukaryote
Thozetella sp.	79	30	14	0
Glutinoglossum americanum	73	47	23	0
Oidiodendron maius Zn	65	23	10	0
Tuber aestivum	65	43	27	9
Candelaria pacifica	45	27	15	6
Phialophora attinorum	43	17	5	0
Zasmidium cellare	42	23	10	0
Diaporthaceae sp.	37	15	6	0
Rhizodiscina lignyota	37	16	6	0
Fusarium sp. NRRL	36	8	2	0
Hyaloscypha variabilis	34	9	3	0
Lecanicillium saksenae	33	16	7	6
Orbilia ellipsospora	33	19	14	10
Akanthomyces muscarius	32	17	12	9
Fusarium albosuccineum	32	16	5	2
Xylariales sp.	31	10	4	0
Geoglossum umbratile	30	19	15	9
Oleoguttula sp.	30	11	7	4
Piedraia hortae	30	19	9	0
Xylogone sp.	30	11	2	0
Zopfia rhizophila	30	15	7	0

## Sheet: Table S3
Table S3. Dunn’s test pairwise comparisons of the number of interdomain HGTs detected using different protein databases
Databases	bacteria+0.25eukaryote	bacteria+0.5eukaryote	bacteria+0.75eukaryote
bacteria+0.5eukaryote	0.0143*
bacteria+0.75eukaryote	0.0*	0.03
bacteria+eukaryote	0.0*	0.0*	0.0579
Note: Significant p-values (p < 0.025) are marked with an asterisk (*).
